# Supplementary material for: Developing Activated Carbon Veil Electrode for Sensing Salivary Uric Acid
Source: Biosensors (Basel). 2021 Aug 20;11(8):287. doi: 10.3390/bios11080287 (PMC8394272; doi:10.3390/bios11080287)
Supplement: Supplementary file 1 [file biosensors-11-00287-s001.zip]

Archive with 1 entries (1 files):
- biosensors-1316840-supplementary.pdf
